# Supplementary material for: Skin and gill microbiome profiles and network structures in farmed tilapia (Oreochromis niloticus) and their relationships with health conditions
Source: Anim Microbiome. 2025 Oct 29;7:113. doi: 10.1186/s42523-025-00480-2 (PMC12574044; doi:10.1186/s42523-025-00480-2)
Supplement: Supplementary file 2 — Supplementary Material 2: Additional file 2: Supplementary tables. Table S1 Details of tilapia gill, skin and pond water sampled from earthen polyculture ponds in Bangladesh. Table S2 Sequencing profile for the prokaryotic (16S) and microeukaryotic (18S) datasets. Table S3 Pairwise comparison of alpha diversity assessing the effect of sample type, disease condition and geographical location. Table S4 Adonis pairwise comparisons of microbial structures calculated on Bray-Curtis dissimilarity across sample types, upazila, diseased and non-diseased samples within each sample type. Table S5 Bacterial taxonomic table of tilapia gill and skin-associated core microbiota. Table S6 Key attributes of co-occurrence networks. Table S7 The potential keystone genera in the diseased and non-diseased tilapia gill and skin microbial network. [file 42523_2025_480_MOESM2_ESM.xlsx]

## Sheet: Table S1
Table S1 Details of tilapia gill, skin and pond water sampled from earthen polyculture ponds in Bangladesh. Pond water samples were used for both prokaryotic (16S) and microeukaryotic (18S) community analysis while tilapia gill and skin swab samples were used for only 16S analysis.
Pond name	Village	Upazila	District	Distance (km) from pond P1	No. of gill sample	No. of skin sample	No. of water sample	Pond stock	Pond size (m2)	Stocking density (fish/m2)	Reported disease	Temperature (°C)	pH	Feeding frquency/day	Salinity (ppt)	Average water filtered (mL)	Feed type	Sampled species	Cultured species	Sampling date	Age (months)	Total length (cm)	Sex
P1	Zear Kandi	Daudkandi	Cumilla	0	6	6	3 (3)	525000	97128	5.40524	TRUE	29	7.3	2	0	72	Floating	Tilapia	Tilapia, Mix carp	2020-11-18	4	19.5	Male
P2	Shahpur	Laksam	Cumilla	54.6599	6	6	3 (3)	25000	4047	6.17742	FALSE	25	7.4	1	0	62	Floating	Tilapia	Tilapia, Ruho, Carp, Mrigal, Shing, Bain, Pangasius	2020-12-19	3	22.5	Male
P3	Norpati	Laksam	Cumilla	50.1802	6	6	3 (3)	9500	2428	3.91269	FALSE	24	7.5	1	0	48	Floating	Tilapia	Tilapia, Ruho, Mrigal, Catla	2020-12-21	4	22	Male
P4	Ichapura	Lalmai	Cumilla	50.2413	8	8	3 (3)	37000	4451	8.31274	FALSE	23	8	1	0	110	Floating	Tilapia	Tilapia, Ruho, Catla, Grass carp	2020-12-22	3	21	Male
P5	Ichapura	Lalmai	Cumilla	50.2829	6	6	3 (3)	11000	2914	3.77488	FALSE	23	7.8	1	0	90	Floating	Tilapia	Tilapia, Ruho, Mrigal, Catla, Grass carp	2020-12-22	3.5	21.5	Male
P6	Premnol	Lalmai	Cumilla	51.5659	6	6	3 (3)	8000	1942	4.11946	FALSE	22	7.5	1	0	120	Floating	Tilapia	Tilapia, Mix carp, Shing, Gulsha	2020-12-23	4	25	Male
P7	Premnol	Lalmai	Cumilla	51.567	6	6	3 (3)	5000	1618	3.09023	FALSE	23	7.3	1	0	50	Floating	Tilapia	Tilapia, Mix carp	2020-12-23	4	25	Male
P8	Premnol	Lalmai	Cumilla	51.7992	6	6	3 (3)	5500	3642	1.51016	FALSE	23	7.7	1	0	120	Floating	Tilapia	Tilapia, Mix carp, Pangasius	2020-12-23	4	30	Male
P9	Premnol	Lalmai	Cumilla	51.8675	1	1	3 (3)	3000	728	4.12088	TRUE	23	8.3	1	0	60	Floating	Tilapia	Tilapia, Mix carp	2020-12-23	3	22	Male
P10	Ichapura	Lalmai	Cumilla	51.0775	6	6	3 (3)	6600	1214	5.43657	TRUE	23	7.8	0	0	107	No feed	Tilapia	Tilapia, Mix carp	2020-12-29	3	223.5	Male
P11	Ichapura	Lalmai	Cumilla	51.0789	6	6	3 (3)	20000	3642	5.49149	TRUE	24	7.3	0	0	73	No feed	Tilapia	Tilapia, Mix carp, Pangasius, Shing	2020-12-29	3	27	Male
P12	Ichapura	Lalmai	Cumilla	51.0185	6	6	3 (3)	7000	1214	5.76606	FALSE	23	7.5	1	0	90	Floating	Tilapia	Tilapia, Mix carp	2020-12-29	4	24	Male
P13	Chorgodara	Faridganj	Chandpur	43.3357	8	8	3 (3)	600000	263046	2.28097	TRUE	32	7.4	2	0	120	Floating	Tilapia	Tilapia, Mix carp	2021-08-18	3	16	Male
P14	Chandra	Faridganj	Chandpur	39.9409	8	8	3 (3)	545000	242811	2.24454	FALSE	32	8.5	2	0	120	Floating	Tilapia	Tilapia, Mix carp	2021-08-18	4	26	Male
P15	Haraldar	Chandina	Cumilla	19.1458	6	6	3 (3)	15500	4047	3.83	TRUE	35	8.5	2	0	120	Floating	Tilapia	Tilapia, Mix carp	2021-09-11	3	19	Male
P16	Thengarpar	Laksam	Cumilla	51.3524	6	6	3 (3)	27000	4856	5.56013	TRUE	35	8.5	2	0	180	Floating	Tilapia	Tilapia, Mix carp	2021-09-12	4	22	Male
P17	Rahamat Pur	Laksam	Cumilla	52.5471	6	6	3 (3)	18000	4856	3.70675	TRUE	36	8.5	0	0	120	No feed	Tilapia	Tilapia, Mix carp	2021-09-12	3	24	Male
P18	Ambor Khula	Barura	Cumilla	31.7512	6	6	3 (3)	3800	1456	2.60989	TRUE	33	8	1	0	180	Floating	Tilapia	Tilapia, Ruho, Carp, Grass carp	2021-10-04	3	23	Male
P19	Panipara	Chandina	Cumilla	25.7605	6	6	3 (3)	10000	2428	4.11862	TRUE	34	8.2	2	0	145	Floating	Tilapia	Tilapia, Ruho, Carp, Catla, Shing	2021-10-04	3	19	Male
P20	Padoya	Nangalkot	Cumilla	59.4762	6	6	3 (3)	32000	12141	2.6357	TRUE	35	8.3	0	0	130	No feed	Tilapia	Tilapia, Mix carp	2021-10-06	4	22	Male
			Total		121	121	60(60)

## Sheet: Table S2
Table S2 Sequencing profile for the prokaryotic (16S) and microeukaryotic (18S) datasets.
Features	All samples (16S)	Gill swabs (16S)	Skin swabs (16S)	Pond water (16S)	Pond water (18S)
No. of Samples	298	118	120	60	57
Sequencing method	NovaSeq	NovaSeq	NovaSeq	NovaSeq	MiSeq
Total reads	37427997	14301104	13279475	9847418	1356961
Median reads per sample	122800	117704	105766	163830	21506
Mean reads per sample	125597	121196	110662	164124	23806
Maximum reads per samples	547324	547324	337159	342813	55247
Total ASVS	32127	31264	29594	18017	2961
No. of Phyla/Division	60	60	60	57	26
No. of Genera	2237	2213	2194	1710	485

## Sheet: Table S3
Table S3 Pairwise comparison of alpha diversity assessing effect of sample type, disease condition and geographical location. This table summarises the pairwise comparison across sample type (gill, skin and water), reported disease state (diseased and non-diseased), and their interactions, and geographical locations on Chao1, Shannon, and Faith’s Phylogenetic Diversity (PD). The formula used for …
Index	Fixed effect	Contrast	Estimate	SE	t/z-ratio	FDR	Significance
Chao1	Sample type	Gill swab - Skin swab	348.339	48.0768	7.24548	< 0.0001	****
		Gill swab - Pond water	612.684	59.2245	10.3451	< 0.0001	****
		Skin swab - Pond water	264.345	59.0898	4.47361	< 0.0001	****
	Upazila	Barura - Chandina	-178.388	297.762	-0.599094	0.833323	NS
		Barura - Daudkandi	187.615	343.148	0.546746	0.833323	NS
		Barura - Faridganj	131.087	303.236	0.432295	0.855481	NS
		Barura - Laksam	-56.0633	279.137	-0.200845	0.855481	NS
		Barura - Lalmai	-467.742	271.526	-1.72264	0.587019	NS
		Barura - Nangalkot	-112.88	343.148	-0.328953	0.855481	NS
		Chandina - Daudkandi	366.003	297.762	1.22918	0.640246	NS
		Chandina - Faridganj	309.475	250.72	1.23435	0.640246	NS
		Chandina - Laksam	122.324	220.963	0.553597	0.833323	NS
		Chandina - Lalmai	-289.354	211.247	-1.36974	0.640246	NS
		Chandina - Nangalkot	65.5081	297.762	0.220001	0.855481	NS
		Daudkandi - Faridganj	-56.5277	303.236	-0.186415	0.855481	NS
		Daudkandi - Laksam	-243.678	279.137	-0.872969	0.765331	NS
		Daudkandi - Lalmai	-655.357	271.526	-2.41361	0.235091	NS
		Daudkandi - Nangalkot	-300.494	343.148	-0.875698	0.765331	NS
		Faridganj - Laksam	-187.151	208.354	-0.898232	0.765331	NS
		Faridganj - Lalmai	-598.829	189.669	-3.15722	0.183141	NS
		Faridganj - Nangalkot	-243.967	303.236	-0.804545	0.766439	NS
		Laksam - Lalmai	-411.679	148.392	-2.77426	0.183141	NS
		Laksam - Nangalkot	-56.8162	279.137	-0.203542	0.855481	NS
		Lalmai - Nangalkot	354.863	271.526	1.30692	0.640246	NS
Shannon	Upazila	Barura - Chandina	-0.0994958	0.0554492	-1.79436	0.127322	NS
		Barura - Daudkandi	0.130845	0.0634356	2.06264	0.0747351	NS
		Barura - Faridganj	0.08541	0.0552866	1.54486	0.197691	NS
		Barura - Laksam	-0.0462609	0.0516116	-0.896328	0.457155	NS
		Barura - Lalmai	-0.11415	0.0506491	-2.25373	0.0508472	NS
		Barura - Nangalkot	-0.0637746	0.0634369	-1.00532	0.420082	NS
		Chandina - Daudkandi	0.23034	0.0554677	4.15269	0.000230008	***
		Chandina - Faridganj	0.184906	0.0459255	4.02621	0.000297585	***
		Chandina - Laksam	0.0532349	0.0414157	1.28538	0.297989	NS
		Chandina - Lalmai	-0.0146538	0.0402235	-0.364311	0.734352	NS
		Chandina - Nangalkot	0.0357212	0.0554552	0.644145	0.574164	NS
		Daudkandi - Faridganj	-0.0454346	0.0553001	-0.821601	0.479855	NS
		Daudkandi - Laksam	-0.177106	0.0516379	-3.42976	0.00211441	**
		Daudkandi - Lalmai	-0.244994	0.0506581	-4.83623	< 0.0001	****
		Daudkandi - Nangalkot	-0.194619	0.0634673	-3.06645	0.00649852	**
		Faridganj - Laksam	-0.131671	0.0371205	-3.54712	0.00163577	**
		Faridganj - Lalmai	-0.19956	0.0336299	-5.934	< 0.0001	****
		Faridganj - Nangalkot	-0.149185	0.0553055	-2.69746	0.0183409	*
		Laksam - Lalmai	-0.0678887	0.0277622	-2.44536	0.0337647	*
		Laksam - Nangalkot	-0.0175137	0.0516107	-0.339342	0.734352	NS
		Lalmai - Nangalkot	0.050375	0.0506623	0.99433	0.420082	NS
Faith's PD	Sample type	Gill swab - Skin swab	11.2901	1.76169	6.40868	< 0.0001	****
		Gill swab - Pond water	19.6263	2.16834	9.0513	< 0.0001	****
		Skin swab - Pond water	8.33624	2.16339	3.85333	0.000144984	***
	Upazila	Barura - Chandina	-13.525	8.46209	-1.59831	0.261929	NS
		Barura - Daudkandi	10.1857	9.73939	1.04583	0.512887	NS
		Barura - Faridganj	7.63585	8.58765	0.889166	0.565413	NS
		Barura - Laksam	-4.88706	7.92517	-0.61665	0.641266	NS
		Barura - Lalmai	-14.5901	7.72646	-1.88833	0.190401	NS
		Barura - Nangalkot	-8.28235	9.73939	-0.850397	0.565413	NS
		Chandina - Daudkandi	23.7108	8.46209	2.802	0.0873497	NS
		Chandina - Faridganj	21.1609	7.10604	2.97787	0.0869213	NS
		Chandina - Laksam	8.63798	6.2892	1.37346	0.342205	NS
		Chandina - Lalmai	-1.06506	6.03616	-0.176446	0.862881	NS
		Chandina - Nangalkot	5.24269	8.46209	0.61955	0.641266	NS
		Daudkandi - Faridganj	-2.54987	8.58765	-0.296923	0.810635	NS
		Daudkandi - Laksam	-15.0728	7.92517	-1.90189	0.190401	NS
		Daudkandi - Lalmai	-24.7758	7.72646	-3.20662	0.0827424	NS
		Daudkandi - Nangalkot	-18.4681	9.73939	-1.89622	0.190401	NS
		Faridganj - Laksam	-12.5229	5.87956	-2.12991	0.190401	NS
		Faridganj - Lalmai	-22.2259	5.35449	-4.1509	0.0360697	*
		Faridganj - Nangalkot	-15.9182	8.58765	-1.85362	0.190401	NS
		Laksam - Lalmai	-9.70303	4.22434	-2.29693	0.172728	NS
		Laksam - Nangalkot	-3.39529	7.92517	-0.428418	0.747577	NS
		Lalmai - Nangalkot	6.30774	7.72646	0.816382	0.565413	NS
	Interaction	Contrast	Sample type	Estimate	SE	t-ratio	p-value
	Sample type × Reported disease	Diseased - (Non-diseased)	Gill swab	12.3171	4.24278	2.90308	0.00906036
		Diseased - (Non-diseased)	Skin swab	4.42098	4.22709	1.04587	0.308836
		Diseased - (Non-diseased)	Pond water	2.73106	4.86513	0.561353	0.578291

## Sheet: Table S4
Table S4 Adonis pairwise comparisons of microbial structures calculated on Bray-Curtis dissimilarity across sample types, upazila, diseased and non-diseased samples within each sample type. The highest and lowest significant differences in microbial community structures are highlighted in bold.
Factor	Contrast	Sums Of Sqs	F-Model	R2	FDR	Significance
Sample type	Skin swab vs Gill swab	2.24272	6.36923	0.026279	0.001	**
	Skin swab vs Pond water	5.80603	18.0085	0.0918763	0.001	**
	Gill swab vs Pond water	6.66487	21.8269	0.110334	0.001	**
Upazila	Laksam vs Faridganj	3.58302	10.7647	0.102751	0.001	**
	Laksam vs Lalmai	2.46261	7.4915	0.0385184	0.001	**
	Laksam vs Daudkandi	1.82036	5.38909	0.0687479	0.001	**
	Laksam vs Chandina	1.8293	5.92322	0.0644366	0.001	**
	Laksam vs Nangalkot	2.1974	7.07415	0.088345	0.001	**
	Laksam vs Barura	2.07826	6.2216	0.0785341	0.001	**
	Faridganj vs Lalmai	5.04122	15.6832	0.087771	0.001	**
	Faridganj vs Daudkandi	2.01195	6.32668	0.114351	0.001	**
	Faridganj vs Chandina	3.86453	13.7041	0.181022	0.001	**
	Faridganj vs Nangalkot	3.2654	11.7653	0.193619	0.001	**
	Faridganj vs Barura	2.3498	7.52112	0.133067	0.001	**
	Lalmai vs Daudkandi	2.24389	6.96227	0.0467385	0.001	**
	Lalmai vs Chandina	2.68124	8.71867	0.053254	0.001	**
	Lalmai vs Nangalkot	2.93183	9.50877	0.0627605	0.001	**
	Lalmai vs Barura	2.10738	6.57803	0.0442732	0.001	**
	Daudkandi vs Chandina	2.13368	8.05936	0.164278	0.001	**
	Daudkandi vs Nangalkot	2.3228	9.33076	0.249948	0.001	**
	Daudkandi vs Barura	1.96863	6.3507	0.184878	0.001	**
	Chandina vs Nangalkot	1.81766	8.40019	0.170044	0.001	**
	Chandina vs Barura	2.47239	9.5802	0.189406	0.001	**
	Nangalkot vs Barura	2.56237	10.7136	0.276741	0.001	**
Sample disease	Skin Non-diseased vs Gill Non-diseased	1.48552	4.40113	0.0371714	0.001	**
	Skin Non-diseased vs Gill Diseased	2.61256	7.80378	0.0630335	0.001	**
	Skin Non-diseased vs Skin Diseased	2.10863	6.02984	0.0486161	0.001	**
	Skin Non-diseased vs Water Diseased	5.31026	18.0531	0.168637	0.001	**
	Skin Non-diseased vs Water Non-diseased	3.14312	9.85034	0.106088	0.001	**
	Gill Non-diseased vs Gill Diseased	2.43174	7.56351	0.0612115	0.001	**
	Gill Non-diseased vs Skin Diseased	3.69531	10.9767	0.0851058	0.001	**
	Gill Non-diseased vs Water Diseased	6.28938	22.7179	0.20335	0.001	**
	Gill Non-diseased vs Water Non-diseased	3.75054	12.4794	0.130703	0.001	**
	Gill Diseased vs Skin Diseased	1.23242	3.68978	0.0298309	0.001	**
	Gill Diseased vs Water Diseased	3.68289	13.4081	0.12842	0.001	**
	Gill Diseased vs Water Non-diseased	2.99138	10.0498	0.105732	0.001	**
	Skin Diseased vs Water Diseased	3.4215	11.6024	0.110919	0.001	**
	Skin Diseased vs Water Non-diseased	2.9274	9.18423	0.0954858	0.001	**
	Water Diseased vs Water Non-diseased	1.3698	6.28295	0.097739	0.001	**

## Sheet: Table S5
Table S5 Bacterial taxonomic table of tilapia gill and skin-associated core microbiota.
Sample type	ASV	Phylum	Class	Order	Family	Genus
Gill and Skin	ASV4	Actinobacteriota	Actinobacteria	Frankiales	Sporichthyaceae	hgcI clade
	ASV9	Actinobacteriota	Actinobacteria	Frankiales	Sporichthyaceae	hgcI clade
	ASV50	Bacteroidota	Bacteroidia	Bacteroidales	Barnesiellaceae	Barnesiellaceae Family
	ASV15	Firmicutes	Clostridia	Peptostreptococcales-Tissierellales	Peptostreptococcaceae	Paeniclostridium
	ASV1	Fusobacteriota	Fusobacteriia	Fusobacteriales	Fusobacteriaceae	Cetobacterium
	ASV36	Fusobacteriota	Fusobacteriia	Fusobacteriales	Fusobacteriaceae	Cetobacterium
	ASV6	Fusobacteriota	Fusobacteriia	Fusobacteriales	Fusobacteriaceae	Cetobacterium
	ASV7	Planctomycetota	Phycisphaerae	Phycisphaerales	Phycisphaeraceae	CL500-3
	ASV19	Planctomycetota	Phycisphaerae	Phycisphaerales	Phycisphaeraceae	CL500-3
	ASV11	Proteobacteria	Gammaproteobacteria	Enterobacterales	Aeromonadaceae	Aeromonas
	ASV53	Proteobacteria	Gammaproteobacteria	Enterobacterales	Enterobacteriaceae	Klebsiella
	ASV35	Proteobacteria	Alphaproteobacteria	Rhizobiales	Beijerinckiaceae	Methylocystis
	ASV8	Verrucomicrobiota	Verrucomicrobiae	Chthoniobacterales	Chthoniobacteraceae	LD29
	ASV17	Verrucomicrobiota	Verrucomicrobiae	Chthoniobacterales	Chthoniobacteraceae	LD29
	ASV5	Verrucomicrobiota	Verrucomicrobiae	Methylacidiphilales	Methylacidiphilaceae	Methylacidiphilaceae Family
Gill	ASV18	Firmicutes	Clostridia	Clostridiales	Clostridiaceae	Clostridiaceae Family
	ASV29	Planctomycetota	Phycisphaerae	Phycisphaerales	Phycisphaeraceae	CL500-3
	ASV59	Proteobacteria	Alphaproteobacteria	Rickettsiales	Rickettsiaceae	Candidatus Megaira
	ASV14	Proteobacteria	Gammaproteobacteria	Burkholderiales	Burkholderiaceae	Polynucleobacter
	ASV25	Proteobacteria	Gammaproteobacteria	Burkholderiales	Burkholderiaceae	Polynucleobacter
	ASV72	Proteobacteria	Gammaproteobacteria	Burkholderiales	Rhodocyclaceae	Rhodocyclaceae Family
Skin	ASV43	Actinobacteriota	Actinobacteria	Frankiales	Sporichthyaceae	hgcI clade
	ASV52	Proteobacteria	Gammaproteobacteria	Burkholderiales	Burkholderiaceae	Polynucleobacter

## Sheet: Table S6
Table S6 Key attributes of co-occurrence networks. GD = Gill (Diseased); GND = Gill (Non-diseased); SD = Skin (Diseased); SND = Skin (Non-diseased)
Features	GND	GD	SND	SD
Nodes	149	151	140	115
Edge (Total)	1269	803	835	498
Edge (Positive %)	89.68	89.41	94.97	99.2
Edge (Negative %)	10.32	10.59	5.03	0.8
Average degree	17.0336	10.6358	11.9286	8.66087
Average path length	1.3629	1.49326	1.50309	1.96142
Network diameter	4	4	3	5
Clustering coefficient	0.476926	0.375301	0.47507	0.569321
Density	0.115092	0.0709051	0.0858171	0.0759725
Heterogeneity	0.651865	0.640962	0.703453	0.972885
Centralization	0.188962	0.122428	0.158787	0.204729
Modularity	0.34869	0.451276	0.392066	0.358759

## Sheet: Table S7
Table S7 The potential keystone genera in the diseased and non-diseased tilapia gill and skin microbial network. The top six nodes with the highest degree and highest Betweenness Centrality within each network were identified as the potential keystone species.
Sample type	ASV	Degree	Betweenness Centrality	Relative abundance	Phylum	Genus
Non-diseased gill	ASV135	18	564	0.249555	Bacteroidota	Sphingobacterium
	ASV458	7	474	0.0392401	Proteobacteria	Afipia
	ASV11	9	446	0.672395	Proteobacteria	Aeromonas
	ASV275	28	397	0.179589	Proteobacteria	Qipengyuania
	ASV103	23	382	0.0869939	Verrucomicrobiota	DBS1
	ASV112	45	368	0.937313	Bacteroidota	Flavobacterium
	ASV100	41	226	0.134972	Proteobacteria	Candidatus Methylopumilus
	ASV102	41	175	0.726422	Planctomycetota	Pirellulaceae Family
	ASV16	44	130	0.899193	Planctomycetota	Isosphaeraceae Family
	ASV30	39	95	0.691983	Verrucomicrobiota	Verrucomicrobiae Class
	ASV154	42	50	0.372045	Acidobacteriota	11-24 Order
Diseased gill	ASV23	25	688	1.1215	Cyanobacteria	Cylindrospermopsis
	ASV91	26	668	0.379354	Proteobacteria	Enterobacterales Order
	ASV142	14	562	0.274235	Firmicutes	Exiguobacterium
	ASV382	15	525	0.286633	Proteobacteria	Silanimonas
	ASV15	29	431	1.98175	Firmicutes	Paeniclostridium
	ASV197	19	426	0.70871	Proteobacteria	Paracoccus
	ASV24	26	420	0.774541	Verrucomicrobiota	SH3-11
	ASV16	24	386	1.77905	Planctomycetota	Isosphaeraceae Family
	ASV81	28	122	0.611449	Planctomycetota	OM190 Class
Non-diseased skin	ASV112	25	992	1.08413	Bacteroidota	Flavobacterium
	ASV109	15	626	0.127232	Firmicutes	Paraclostridium
	ASV141	28	506	0.320545	Actinobacteriota	Candidatus Planktophila
	ASV132	31	443	0.229953	Proteobacteria	Lautropia
	ASV30	27	437	0.715714	Verrucomicrobiota	Verrucomicrobiae Class
	ASV135	15	412	0.565409	Bacteroidota	Sphingobacterium
	ASV100	34	237	0.455457	Proteobacteria	Candidatus Methylopumilus
	ASV10	31	219	1.70586	Planctomycetota	Rubinisphaeraceae Family
	ASV59	32	192	0.395585	Proteobacteria	Candidatus Megaira
	ASV35	30	151	0.950882	Proteobacteria	Methylocystis
	ASV16	32	113	1.00903	Planctomycetota	Isosphaeraceae Family
Diseased skin	ASV23	16	979	0.671391	Cyanobacteria	Cylindrospermopsis
	ASV411	24	573	0.124492	Verrucomicrobiota	Pedosphaeraceae Family
	ASV92	23	520	0.865951	Actinobacteriota	PeM15 Order
	ASV391	4	515	0.0801847	Proteobacteria	Gammaproteobacteria Class
	ASV206	8	378	0.054081	Chloroflexi	Chloroflexaceae Family
	ASV24	32	372	0.812588	Verrucomicrobiota	SH3-11
	ASV99	30	173	0.187628	Acidobacteriota	Vicinamibacteraceae Family
	ASV132	26	85	0.23434	Proteobacteria	Lautropia
	ASV33	29	70	0.322362	Actinobacteriota	Mycobacterium
	ASV7	28	43	7.71528	Planctomycetota	CL500-3
	ASV81	29	27	0.457534	Planctomycetota	OM190 Class
